# Supplementary material for: 8-Hydroxy-2-Anilino-1,4-Naphthoquinone Prevents Against Ferroptotic Neuronal Death and Kainate-Induced Epileptic Seizures
Source: Pharmaceutics. 2025 Oct 31;17(11):1415. doi: 10.3390/pharmaceutics17111415 (PMC12655069; doi:10.3390/pharmaceutics17111415)
Supplement: Supplementary file 1 [file pharmaceutics-17-01415-s001.zip]

Archive with 1 entries (1 files):
- pharmaceutics-3929913-supplementary.pdf
